# Supplementary material for: Human Leptospirosis on Reunion Island, Indian Ocean: Are Rodents the (Only) Ones to Blame?
Source: PLoS Negl Trop Dis. 2016 Jun 13;10(6):e0004733. doi: 10.1371/journal.pntd.0004733 (PMC4905629; doi:10.1371/journal.pntd.0004733)
Supplement: S1 Table — (XLSX) [file pntd.0004733.s001.xlsx]

## Sheet: Sheet1
			MLST locus
GenBank	Host species	ID	adk	icdA	LipL32	LipL41	rrs2	secY
Seq1	Homo sapiens	10037	KU183551	KU183561	KU183566	KU183576	KU183582	KU183593
Seq2	Homo sapiens	36232	KU183552	KU183562	KU183567	KU183577	KU183583	KU183594
Seq3	Canis familiaris	CH31	KU183553	KU183563	KU183568	KU183578	KU183584	KU183595
Seq4	Rattus rattus	GLM272	KU183554		KU183569	KU183579	KU183585	KU183596
Seq5	Rattus norvegicus	GLM359	KU183555	KU183564	KU183570	KU183580	KU183586	KU183597
Seq6	Rattus norvegicus	GLM710	KU183556					KU183598
Seq7	Bos taurus	AD212	KU183557					KU183599
Seq8	Bos taurus	AD213						KU183600
Seq9	Bos taurus	AD277	KU183558					KU183601
Seq10	Bos taurus	AD288	KU183559		KU183571			KU183602
Seq11	Bos taurus	BOV02	KU183560				KU183587	KU183603
Seq12	Bos taurus	BOV04					KU183588
Seq13	Bos taurus	BOV21						KU183604
Seq14	Canis familiaris	CH17		KU183565	KU183572		KU183589	KU183605
Seq15	Mus musculus	BAL030			KU183573
Seq16	Mus musculus	ELA432					KU183590
Seq17	Homo sapiens	31658			KU183574	KU183581	KU183591
Seq18	Homo sapiens	213013106601			KU183575		KU183592
