# Supplementary material for: Human Leptospirosis on Reunion Island, Indian Ocean: Are Rodents the (Only) Ones to Blame?
Source: PLoS Negl Trop Dis. 2016 Jun 13;10(6):e0004733. doi: 10.1371/journal.pntd.0004733 (PMC4905629; doi:10.1371/journal.pntd.0004733)
Supplement: S2 Table — For each sample, the table provide information on the host species, the infecting Leptospira species, the allele identifiers (numbers assigned to unique sequences) for each locus and the corresponding allelic profile or sequence type (ST) when available. * Nearest match for the sequence type considering the available loci. (XLSX) [file pntd.0004733.s002.xlsx]

## Sheet: Feuil1
			Allele identifier for the six MLST genes
MLST completeness	ID	Source	adk (429 bp)	icdA (555 bp)	LipL32 (450 bp)	LipL41 (492 bp)	rrs2 (450 bp)	secY (501bp)	Sequence type (ST)	Infecting Leptospira species
Yes (6-loci)	10037	Human serum	1	1	2	2	1	1	2	L. interrogans
Yes (6-loci)	30018	Human serum	1	1	2	2	1	1	2	L. interrogans
Yes (6-loci)	30605	Human serum	1	1	2	2	1	1	2	L. interrogans
Yes (6-loci)	30723	Human serum	1	1	2	2	1	1	2	L. interrogans
Yes (6-loci)	30729	Human serum	1	1	2	2	1	1	2	L. interrogans
Yes (6-loci)	31156	Human serum	1	1	2	2	1	1	2	L. interrogans
Yes (6-loci)	31169	Human serum	1	1	2	2	1	1	2	L. interrogans
Yes (6-loci)	31235	Human serum	1	1	2	2	1	1	2	L. interrogans
Yes (6-loci)	31296	Human serum	2	1	1	1	2	6	34	L. interrogans
Yes (6-loci)	31828	Human serum	1	1	2	2	1	1	2	L. interrogans
Yes (6-loci)	31907	Human serum	1	1	2	2	1	1	2	L. interrogans
Yes (6-loci)	33545	Human serum	1	1	2	2	1	1	2	L. interrogans
Yes (6-loci)	35448	Human serum	1	1	2	2	1	1	2	L. interrogans
Yes (6-loci)	35775	Human serum	1	1	2	2	1	1	2	L. interrogans
Yes (6-loci)	36232	Human serum	2	1	1	1	2	6	34	L. interrogans
Yes (6-loci)	531017	Human serum	2	1	1	1	2	6	34	L. interrogans
Yes (6-loci)	531038	Human serum	2	1	1	1	2	6	34	L. interrogans
Yes (6-loci)	531630	Human serum	1	1	2	2	1	1	2	L. interrogans
Yes (6-loci)	531780	Human serum	1	1	2	2	1	1	2	L. interrogans
Yes (6-loci)	531840	Human serum	1	1	2	2	1	1	2	L. interrogans
Yes (6-loci)	532048	Human serum	1	1	2	2	1	1	2	L. interrogans
Yes (6-loci)	532259	Human serum	1	1	2	2	1	1	2	L. interrogans
Yes (6-loci)	532565	Human serum	1	1	2	2	1	1	2	L. interrogans
Yes (6-loci)	533063	Human serum	1	1	2	2	1	1	2	L. interrogans
Yes (6-loci)	533076	Human serum	1	1	2	2	1	1	2	L. interrogans
Yes (6-loci)	534286	Human serum	1	1	2	2	1	1	2	L. interrogans
Yes (6-loci)	20331537	Human serum	1	1	2	2	1	1	2	L. interrogans
Yes (6-loci)	20351490	Human serum	1	1	2	2	1	1	2	L. interrogans
Yes (6-loci)	20351571	Human serum	1	1	2	2	1	1	2	L. interrogans
Yes (6-loci)	212031207401	Human serum	1	1	2	2	1	1	2	L. interrogans
Yes (6-loci)	212032919801	Human serum	1	1	2	2	1	1	2	L. interrogans
Yes (6-loci)	212033002501	Human serum	1	1	2	2	1	1	2	L. interrogans
Yes (6-loci)	212100815301	Human serum	1	1	2	2	1	1	2	L. interrogans
Yes (6-loci)	212113004301	Human serum	1	1	2	2	1	1	2	L. interrogans
Yes (6-loci)	213021900301	Human serum	1	1	2	2	1	1	2	L. interrogans
Yes (6-loci)	213022509701	Human serum	1	1	2	2	1	1	2	L. interrogans
Yes (6-loci)	213032902801	Human serum	1	1	2	2	1	1	2	L. interrogans
Yes (6-loci)	213040518401	Human serum	1	1	2	2	1	1	2	L. interrogans
Yes (6-loci)	213041508301	Human serum	1	1	2	2	1	1	2	L. interrogans
Yes (6-loci)	213053120501	Human serum	1	1	2	2	1	1	2	L. interrogans
Yes (6-loci)	2130702216801	Human serum	1	1	2	2	1	1	2	L. interrogans
Yes (6-loci)	213080717201	Human serum	1	1	2	2	1	1	2	L. interrogans
Yes (6-loci)	213091613101	Human serum	1	1	2	2	1	1	2	L. interrogans
Yes (6-loci)	214032425401	Human serum	2	1	1	1	2	6	34	L. interrogans
No	213021302701	Human serum	1	1	2	2	1	1* (partial 470 bp)	CC2	L. interrogans
No	213031511401	Human serum	1	1	2	2	1	1* (partial 470 bp)	CC2	L. interrogans
No	213070200101	Human serum	1	1	2	2	1	1* (partial 470 bp)	CC2	L. interrogans
No	35897	Human serum	1	1	2	2	1	NA	CC2	L. interrogans
No	212032811201	Human serum	2	1	1	NA	2	6	CC34	L. interrogans
No	213061708501	Human serum	1* (partial 422 bp)	1	2	NA	1	1	2*	L. interrogans
No	212081414101	Human serum	NA	1	2	2	1	1	CC2	L. interrogans
No	213091911101	Human serum	NA	1	2* (1 diff)	NA	1	1	2*	L. interrogans
No	213031500601	Human serum	NA	NA	2	NA	1	1* (partial 482 bp)	2*	L. interrogans
No	213022003601	Human serum	NA	NA	2 (partial 426 bp)	NA	1	NA	-	L. interrogans
No	31558	Human serum	NA	1	1	NA	NA	NA	-	L. interrogans
No	531129	Human serum	NA	1	NA	NA	NA	NA	-	L. interrogans
No	214022405101	Human serum	NA	NA	2	NA	NA	NA	-	L. interrogans
No	31658	Human serum	NA	NA	30	38	20	NA	127*	L. borgpetersenii
No	213013106601	Human serum	NA	NA	30* (1 diff)	NA	20* (1 diff)	NA	-	L. borgpetersenii
Yes (6-loci)	GLM183	Rattus rattus	1	1	2	2	1	1	2	L. interrogans
Yes (6-loci)	GLM312	Rattus rattus	1	1	2	2	1	1	2	L. interrogans
Yes (6-loci)	GLM775	Rattus rattus	1	1	2	2	1	1	2	L. interrogans
Yes (6-loci)	GLM838	Rattus rattus	1	1	2	2	1	1	2	L. interrogans
Yes (6-loci)	GLM359	Rattus norvegicus	1	1	2	2	1	1	2	L. interrogans
Yes (5-loci)	GLM272	Rattus rattus	1	NA	2	2	1	1	CC2	L. interrogans
Yes (5-loci)	GLM331	Rattus rattus	1	NA	2	2	1	1	CC2	L. interrogans
Yes (5-loci)	GLM438	Rattus rattus	1	NA	2	2	1	1	CC2	L. interrogans
Yes (5-loci)	GLM748	Rattus rattus	1	NA	2	2	1	1	CC2	L. interrogans
Yes (5-loci)	GLM924	Rattus rattus	1	NA	2	2	1	1	CC2	L. interrogans
Yes (5-loci)	GLM519	Rattus norvegicus	1	NA	2	2	1	1	CC2	L. interrogans
No	GLM337	Rattus norvegicus	1	NA	2	2* (partial 484 bp)	1	1	2*	L. interrogans
No	GLM414	Rattus rattus	1	NA	2	2* (partial 484 bp)	1	1	2*	L. interrogans
No	GLM426	Rattus rattus	1	1	2	2* (partial 479 bp)	1	1	2*	L. interrogans
No	GLM429	Rattus norvegicus	NA	NA	NA	NA	1	error (stop codon)	-	L. interrogans
No	GLM506	Rattus norvegicus	1	1	2	2* (partial 484 bp)	1	1	2	L. interrogans
No	GLM710	Rattus norvegicus	1	NA	NA	NA	1	1* (1 diff)	-	L. interrogans
No	CH31	Dog kidney	2	1	1	1* (partial 478 bp)	2	6	CC34	L. interrogans
No	CH17	Dog urine	NA	1	2* (partial 434 bp)	NA	1	1	2*	L. interrogans
No	ELA432	Mus musculus	NA	NA	NA	NA	12* (4 diff)	NA	-	L. kirschneri
No	BAL30	Mus musculus	NA	NA	30* (1 diff)	NA	NA	NA	-	L. borgpetersenii
No	AD212	Cow kidney	57	NA	NA	NA	NA	47	-	L. borgpetersenii
No	AD213	Cow kidney	NA	NA	NA	NA	NA	47	-	L. borgpetersenii
No	AD277	Cow kidney	57	NA	NA	NA	NA	47	-	L. borgpetersenii
No	AD288	Cow kidney	57	NA	30* (partial 434 bp)	NA	NA	45 (partial 443 bp)	126*	L. borgpetersenii
No	BOV02	Cow kidney	57	NA	NA	NA	20	47	-	L. borgpetersenii
No	BOV04	Cow kidney	NA	NA	NA	NA	20	NA	-	L. borgpetersenii
No	BOV19	Cow kidney	NA	NA	NA	NA	(partial)	NA	-	L. borgpetersenii
No	BOV21	Cow kidney	NA	NA	NA	NA	NA	49	-	L. borgpetersenii
									* nearest match
LEGEND:
"partial": the sequencing provided a smaller sequence compared to the expected size for the considered locus.
(x diff) : the sequence is complete but there are some differences for one or more nucleotide(s) compared to a published allele the number of differences is in parentheses
* : one locus sequence is partial OR one locus is missing; the nearest match (allele or ST) is provided
NA: non available (the PCR amplification and/or the sequencing failed)
