# Supplementary material for: Human Leptospirosis on Reunion Island, Indian Ocean: Are Rodents the (Only) Ones to Blame?
Source: PLoS Negl Trop Dis. 2016 Jun 13;10(6):e0004733. doi: 10.1371/journal.pntd.0004733 (PMC4905629; doi:10.1371/journal.pntd.0004733)
Supplement: S3 Table — For each sample, the table provide Ct values obtained by real-time PCR diagnosis, the sample site, the host species and the infecting Leptospira species. RR: Rattus rattus; RN: Rattus norvegicus; SM: Suncus murinus; MM: Mus musculus; TE: Tenrec ecaudatus. (XLS) [file pntd.0004733.s003.xls]

## Sheet: Sheet1
ID	Leptospira detection	First Ct	Second Ct	Sample site	Host species	Leptospira species
AD144	oui	43		pound	dog	Undetermined
AD173	oui	42.91		pound	dog	Undetermined
AD212	oui	38.22		slaughterhouse	cow	L. borgpetersenii
AD213	oui	39.58		slaughterhouse	cow	L. borgpetersenii
AD277	oui	39.35		slaughterhouse	cow	L. borgpetersenii
AD288	oui	41.49		slaughterhouse	cow	L. borgpetersenii
BAL022	oui	42.5		COLIMACONS	MM	Undetermined
BAL030	oui	41.1		CAMBOURG	MM	L. borgpetersenii
BOV01	oui	37.93		slaughterhouse	cow	Undetermined
BOV02	oui	25.54		slaughterhouse	cow	L. borgpetersenii
BOV04	oui	28.83		slaughterhouse	cow	L. borgpetersenii
BOV05	oui	33.02		slaughterhouse	cow	Undetermined
BOV10	oui	32.23		slaughterhouse	cow	Undetermined
BOV17	oui	36.48		slaughterhouse	cow	Undetermined
BOV19	oui	29.44		slaughterhouse	cow	L. borgpetersenii
BOV21	oui	33.83		slaughterhouse	cow	L. borgpetersenii
BOV25	oui	34.52		slaughterhouse	cow	Undetermined
BOV26	oui	40.08		slaughterhouse	cow	Undetermined
CH02	oui	42.94		pound	dog	Undetermined
CH17	oui	37.79		pound	dog (urine)	L. interrogans
CH23	oui	39.36		pound	dog	Undetermined
CH27	oui	39.12		private veterinarian	cat (urine)	Undetermined
CH31	oui	17.59		pound	dog	L. interrogans
CH39	oui	37.72		pound	dog	Undetermined
ELA0432	oui	32.21		COLIMACONS	MM	L. kirschneri
ELA0438	oui	42.46		COLIMACONS	MM	Undetermined
GLM0003	oui	17.8	21.81	RAVINE 3 BASSINS	RR	L. interrogans
GLM0004	oui	42.1	41.28	RAVINE 3 BASSINS	RR	Undetermined
GLM0005	oui	22.5	26.28	RAVINE 3 BASSINS	RR	L. interrogans
GLM0006	oui	40.2	38.29	SAINT DENIS	RR	Undetermined
GLM0009	oui	No Ct	39.13	SAINT DENIS	RN	L. interrogans
GLM0012	oui	41.69		SAINT DENIS	RN	Undetermined
GLM0018	oui	24.4	22.15	SAINT DENIS	RR	L. interrogans
GLM0019	oui	19.9	17.34	SAINT DENIS	RR	L. interrogans
GLM0020	oui	42.7	34.46	SAINT DENIS	RR	L. interrogans
GLM0022	oui	No Ct	41.15	SAINT DENIS	SM	Undetermined
GLM0027	oui	31	29.87	SAINT DENIS	RR	L. interrogans
GLM0029	oui	23.8	23.61	SAINT DENIS	RR	L. interrogans
GLM0031	oui	24.8	24.9	SAINT DENIS	RR	L. interrogans
GLM0032	oui	No Ct	40.61	SAINT DENIS	SM	Undetermined
GLM0034	oui	44.5	41.88	ETANG ST PAUL	SM	Undetermined
GLM0038	oui	No Ct	35.63	ETANG ST PAUL	SM	L. interrogans
GLM0039	oui	40.6	33.69	ETANG ST PAUL	SM	L. interrogans
GLM0040	oui	No Ct	42.43	ETANG ST PAUL	RR	Undetermined
GLM0042	oui	41.9	40.83	ETANG ST PAUL	RN	Undetermined
GLM0043	oui	36.7	36.2	ETANG ST PAUL	RR	L. interrogans
GLM0044	oui	20.7	19.78	ETANG ST PAUL	RR	L. interrogans
GLM0045	oui	42	39.13	ETANG ST PAUL	SM	L. interrogans
GLM0054	oui	19.4	19.09	ETANG ST PAUL	RR	L. interrogans
GLM0055	oui	No Ct	42.4	ETANG ST PAUL	RR	L. interrogans
GLM0059	oui	35.3	39.05	ETANG ST PAUL	RN	L. interrogans
GLM0062	oui	27.9	27.73	ETANG ST PAUL	RR	L. interrogans
GLM0064	oui	42.7	41.8	ETANG ST PAUL	RR	Undetermined
GLM0066	oui	38.6	41.2	ETANG ST PAUL	RR	Undetermined
GLM0067	oui	25.5	26.6	ETANG ST PAUL	RR	L. interrogans
GLM0068	oui	36.9	37.45	ETANG ST PAUL	RR	L. interrogans
GLM0069	oui	25.7	27.04	ETANG ST PAUL	RR	L. interrogans
GLM0093	oui	33.42		SAINTE MARIE	RR	L. interrogans
GLM0095	oui	32.80		SAINTE MARIE	RR	L. interrogans
GLM0106	oui	34.54		SANS SOUCIS	RR	L. interrogans
GLM0108	oui	33.51		SANS SOUCIS	RR	L. interrogans
GLM0111	oui	36.72		SANS SOUCIS	RR	L. interrogans
GLM0116	oui	29.29		SANS SOUCIS	RR	L. interrogans
GLM0118	oui	40.58		SANS SOUCIS	RR	Undetermined
GLM0152	oui	34.01		GRAND FOND TAKAMAKA	RN	L. interrogans
GLM0154	oui	23.84		GRAND FOND TAKAMAKA	RR	L. interrogans
GLM0156	oui	27.96		GRAND FOND TAKAMAKA	RN	L. interrogans
GLM0167	oui	36.90		GRAND FOND TAKAMAKA	RR	L. interrogans
GLM0173	oui	38.2		RIVIÈRE DES ROCHES	RR	L. interrogans
GLM0174	oui	24.2		RIVIÈRE DES ROCHES	RR	L. interrogans
GLM0176	oui	29.4		RIVIÈRE DES ROCHES	RR	L. interrogans
GLM0180	oui	19.5		RIVIÈRE DES ROCHES	RR	L. interrogans
GLM0181	oui	27.8		RIVIÈRE DES ROCHES	RR	L. interrogans
GLM0182	oui	33.2		RIVIÈRE DES ROCHES	RR	L. interrogans
GLM0183	oui	21.4		RIVIÈRE DES ROCHES	RR	L. interrogans
GLM0184	oui	23.1		RIVIÈRE DES ROCHES	RR	L. interrogans
GLM0185	oui	39.9		RIVIÈRE DES ROCHES	RR	L. interrogans
GLM0186	oui	40.5		RIVIÈRE DES ROCHES	RR	Undetermined
GLM0190	oui	22.8		RIVIÈRE DES ROCHES	RR	L. interrogans
GLM0193	oui	28.9		RIVIÈRE DES ROCHES	RR	L. interrogans
GLM0194	oui	25.9		RIVIÈRE DES ROCHES	RR	L. interrogans
GLM0195	oui	35.6		RIVIÈRE DES ROCHES	RR	L. interrogans
GLM0197	oui	28.6		RIVIÈRE DES ROCHES	RR	L. interrogans
GLM0198	oui	36.6		RIVIÈRE DES ROCHES	RR	L. interrogans
GLM0223	oui	38.73		PORT EST	RR	L. interrogans
GLM0246	oui	39.65		PORT EST	RR	Undetermined
GLM0272	oui	27.83		PLAINE DES PALMISTES	RR	L. interrogans
GLM0273	oui	35.49		PLAINE DES PALMISTES	RN	L. interrogans
GLM0274	oui	24.55		PLAINE DES PALMISTES	RR	L. interrogans
GLM0275	oui	32.92		PLAINE DES PALMISTES	RR	L. interrogans
GLM0276	oui	26.01		PLAINE DES PALMISTES	RR	L. interrogans
GLM0277	oui	35.8		PLAINE DES PALMISTES	RN	L. interrogans
GLM0278	oui	36.27		PLAINE DES PALMISTES	RN	L. interrogans
GLM0279	oui	27.06		PLAINE DES PALMISTES	RR	L. interrogans
GLM0280	oui	24.93		PLAINE DES PALMISTES	RR	L. interrogans
GLM0281	oui	21.23		PLAINE DES PALMISTES	RR	L. interrogans
GLM0282	oui	26.31		PLAINE DES PALMISTES	RR	L. interrogans
GLM0283	oui	24.7		PLAINE DES PALMISTES	RR	L. interrogans
GLM0284	oui	33.55		PLAINE DES PALMISTES	RN	L. interrogans
GLM0288	oui	22.33		PLAINE DES PALMISTES	RR	L. interrogans
GLM0289	oui	22.74		PLAINE DES PALMISTES	RR	L. interrogans
GLM0291	oui	31.8		PLAINE DES PALMISTES	RR	L. interrogans
GLM0296	oui	25.09		PLAINE DES PALMISTES	RR	L. interrogans
GLM0297	oui	28.97		PLAINE DES PALMISTES	RR	L. interrogans
GLM0298	oui	25.85		PLAINE DES PALMISTES	RR	L. interrogans
GLM0299	oui	29.17		PLAINE DES PALMISTES	RR	L. interrogans
GLM0300	oui	27.02		PLAINE DES PALMISTES	RR	L. interrogans
GLM0302	oui	36.62		PLAINE DES PALMISTES	RR	L. interrogans
GLM0303	oui	24.77		PLAINE DES PALMISTES	RR	L. interrogans
GLM0304	oui	26.89		PLAINE DES PALMISTES	RR	L. interrogans
GLM0305	oui	25.15		PLAINE DES PALMISTES	RR	L. interrogans
GLM0306	oui	26.03		PLAINE DES PALMISTES	RR	L. interrogans
GLM0309	oui	26.37		CHEMIN FEOGA	RR	L. interrogans
GLM0310	oui	34.05		CHEMIN FEOGA	RR	L. interrogans
GLM0311	oui	25.26		CHEMIN FEOGA	RR	L. interrogans
GLM0312	oui	22.36		CHEMIN FEOGA	RR	L. interrogans
GLM0313	oui	27.57		CHEMIN FEOGA	RR	L. interrogans
GLM0314	oui	24.75		CHEMIN FEOGA	RR	L. interrogans
GLM0317	oui	36.47		CHEMIN FEOGA	RR	L. interrogans
GLM0318	oui	33.79		CHEMIN FEOGA	RR	L. interrogans
GLM0319	oui	29.53		CHEMIN FEOGA	RR	L. interrogans
GLM0320	oui	31.5		CHEMIN FEOGA	RR	L. interrogans
GLM0322	oui	20.74		CHEMIN FEOGA	RR	L. interrogans
GLM0327	oui	25.15		CHEMIN FEOGA	RN	L. interrogans
GLM0328	oui	27.29		CHEMIN FEOGA	RN	L. interrogans
GLM0330	oui	33.8		CHEMIN FEOGA	RN	L. interrogans
GLM0331	oui	26.2		CHEMIN FEOGA	RR	L. interrogans
GLM0332	oui	21.09		CHEMIN FEOGA	RR	L. interrogans
GLM0334	oui	23.26		CHEMIN FEOGA	RR	L. interrogans
GLM0335	oui	23.26		CHEMIN FEOGA	RR	L. interrogans
GLM0337	oui	28.35		COL DE BELLEVUE	RN	L. interrogans
GLM0338	oui	40.25		COL DE BELLEVUE	RN	L. interrogans
GLM0339	oui	37.6		COL DE BELLEVUE	RN	L. interrogans
GLM0340	oui	33.71		COL DE BELLEVUE	RN	L. interrogans
GLM0342	oui	23.37		COL DE BELLEVUE	RR	L. interrogans
GLM0343	oui	22.71		COL DE BELLEVUE	RN	L. interrogans
GLM0344	oui	24.64		COL DE BELLEVUE	RR	L. interrogans
GLM0346	oui	20.91		COL DE BELLEVUE	RR	L. interrogans
GLM0349	oui	24.89		COL DE BELLEVUE	RN	L. interrogans
GLM0356	oui	21.05		FORET TAMARIN MAIDO	RN	L. interrogans
GLM0358	oui	29.07		FORET TAMARIN MAIDO	RN	L. interrogans
GLM0359	oui	21.61		FORET TAMARIN MAIDO	RN	L. interrogans
GLM0360	oui	32.4		FORET TAMARIN MAIDO	RN	L. interrogans
GLM0372	oui	38.74	40.98	FORET TAMARIN MAIDO	RN	L. interrogans
GLM0374	oui	40.46		FORET TAMARIN MAIDO	RN	Undetermined
GLM0376	oui	17.77		FORET TAMARIN MAIDO	RR	L. interrogans
GLM0382	oui	22.7		FORET TAMARIN MAIDO	RN	L. interrogans
GLM0390	oui	34.67		MAIDO	MM	L. kirschneri
GLM0406	oui	22.13		GRAND ETANG	RR	L. interrogans
GLM0409	oui	25.2		GRAND ETANG	RR	L. interrogans
GLM0412	oui	32.86		GRAND ETANG	RR	L. interrogans
GLM0414	oui	21.9		GRAND ETANG	RR	L. interrogans
GLM0417	oui	37.74		GRAND ETANG	RN	Undetermined
GLM0418	oui	30.02		GRAND ETANG	RR	L. interrogans
GLM0419	oui	23.89		GRAND ETANG	RN	L. interrogans
GLM0426	oui	22.62		RF BOIS DE NEFLES	RR	L. interrogans
GLM0429	oui	30.25		RF BOIS DE NEFLES	RN	L. interrogans
GLM0430	oui	40.02		RF BOIS DE NEFLES	RN	Undetermined
GLM0434	oui	31.91		RF BOIS DE NEFLES	RR	L. interrogans
GLM0438	oui	20.12		RF BOIS DE NEFLES	RR	L. interrogans
GLM0439	oui	24.3		RF BOIS DE NEFLES	RR	L. interrogans
GLM0440	oui	42.68		RF BOIS DE NEFLES	RN	Undetermined
GLM0444	oui	29.17		RF BOIS DE NEFLES	RN	L. interrogans
GLM0458	oui	21.25		PLANTATION MELISSA	RR	L. interrogans
GLM0461	oui	24.22		PLANTATION MELISSA	RR	L. interrogans
GLM0465	oui	33.73		PLANTATION MELISSA	RR	L. interrogans
GLM0469	oui	30.04		PLANTATION MELISSA	RR	L. interrogans
GLM0477	oui	32.85		PLANTATION MELISSA	RR	L. interrogans
GLM0481	oui	28.51		PLANTATION MELISSA	RR	L. interrogans
GLM0482	oui	37.28		PLANTATION MELISSA	RR	Undetermined
GLM0488	oui	27.47		BRAS DES CALUMETS	RR	L. interrogans
GLM0489	oui	30.98		BRAS DES CALUMETS	RN	L. interrogans
GLM0492	oui	27.79		BRAS DES CALUMETS	RR	L. interrogans
GLM0499	oui	31.08		BRAS DES CALUMETS	RR	L. interrogans
GLM0501	oui	22.63		BRAS DES CALUMETS	RR	L. interrogans
GLM0502	oui	36.54		PLAINE DES CAFRES	RR	L. interrogans
GLM0505	oui	26.61		PLAINE DES CAFRES	RR	L. interrogans
GLM0506	oui	23.5		PLAINE DES CAFRES	RN	L. interrogans
GLM0508	oui	32.91	32.19	PLAINE DES CAFRES	RN	L. interrogans
GLM0511	oui	23.67		PLAINE DES CAFRES	RN	L. interrogans
GLM0514	oui	30.32		PLAINE DES CAFRES	RR	L. interrogans
GLM0515	oui	31.09		PLAINE DES CAFRES	RR	L. interrogans
GLM0517	oui	23.3		PLAINE DES CAFRES	RR	L. interrogans
GLM0519	oui	18.78		PLAINE DES CAFRES	RN	L. interrogans
GLM0553	oui	40.69	34.52	RIVIÈRE DES ROCHES	RR	L. interrogans
GLM0554	oui	32.3		RIVIÈRE DES ROCHES	RR	L. interrogans
GLM0555	oui	42.22		RIVIÈRE DES ROCHES	RR	Undetermined
GLM0557	oui	34.74		RIVIÈRE DES ROCHES	RR	L. interrogans
GLM0558	oui	25.7		RIVIÈRE DES ROCHES	RR	L. interrogans
GLM0559	oui	28.55		RIVIÈRE DES ROCHES	RR	L. interrogans
GLM0566	oui	31.45		RIVIÈRE DES ROCHES	RR	L. interrogans
GLM0567	oui	37.3		RIVIÈRE DES ROCHES	RR	L. interrogans
GLM0568	oui	38.29		RIVIÈRE DES ROCHES	RR	L. interrogans
GLM0569	oui	36.45		RIVIÈRE DES ROCHES	RR	L. interrogans
GLM0571	oui	29.43		RIVIÈRE DES ROCHES	RR	L. interrogans
GLM0572	oui	29.21		RIVIÈRE DES ROCHES	RR	L. interrogans
GLM0573	oui	31.16		RIVIÈRE DES ROCHES	RR	L. interrogans
GLM0579	oui	32.14		RIVIÈRE DES ROCHES	RR	L. interrogans
GLM0580	oui	30.4		RIVIÈRE DES ROCHES	RR	L. interrogans
GLM0583	oui	31.17		RIVIÈRE DES ROCHES	RR	L. interrogans
GLM0585	oui	33.89		RIVIÈRE DES ROCHES	RR	L. interrogans
GLM0586	oui	27.68		RIVIÈRE DES ROCHES	RR	L. interrogans
GLM0587	oui	26.09		RIVIÈRE DES ROCHES	RR	L. interrogans
GLM0588	oui	25.35		RIVIÈRE DES ROCHES	RR	L. interrogans
GLM0589	oui	25.82		RIVIÈRE DES ROCHES	RR	L. interrogans
GLM0642	oui	25.83		CHEMIN FEOGA	RR	L. interrogans
GLM0643	oui	26.56		CHEMIN FEOGA	RR	L. interrogans
GLM0644	oui	28.71		CHEMIN FEOGA	RR	L. interrogans
GLM0647	oui	26.78		CHEMIN FEOGA	RR	L. interrogans
GLM0649	oui	38.14		CHEMIN FEOGA	MM	Undetermined
GLM0650	oui	25.22		CHEMIN FEOGA	RR	L. interrogans
GLM0651	oui	25.59		CHEMIN FEOGA	RN	L. interrogans
GLM0652	oui	31.14		RF BOIS DE NEFLES	RN	L. interrogans
GLM0653	oui	32.77		RF BOIS DE NEFLES	RR	L. interrogans
GLM0656	oui	27.36		RF BOIS DE NEFLES	RR	L. interrogans
GLM0659	oui	37.3		RF BOIS DE NEFLES	RR	L. interrogans
GLM0660	oui	32.45		RF BOIS DE NEFLES	RR	L. interrogans
GLM0661	oui	33.24		RF BOIS DE NEFLES	RR	L. interrogans
GLM0665	oui	39.19		RF BOIS DE NEFLES	RN	L. interrogans
GLM0666	oui	37.74		RF BOIS DE NEFLES	RN	L. interrogans
GLM0673	oui	29.62		PLAINE DES PALMISTES	RN	L. interrogans
GLM0674	oui	24.16		PLAINE DES PALMISTES	RR	L. interrogans
GLM0676	oui	30.56		PLAINE DES PALMISTES	RR	L. interrogans
GLM0678	oui	36.88		PLAINE DES PALMISTES	RR	L. interrogans
GLM0679	oui	24.97		PLAINE DES PALMISTES	RR	L. interrogans
GLM0681	oui	32.83		PLAINE DES PALMISTES	RR	L. interrogans
GLM0683	oui	24.27		PLAINE DES PALMISTES	RR	L. interrogans
GLM0689	oui	33.81		PLAINE DES PALMISTES	RR	L. interrogans
GLM0697	oui	33.1		PLAINE DES PALMISTES	RR	L. interrogans
GLM0704	oui	25.9		PLAINE DES PALMISTES	RR	L. interrogans
GLM0705	oui	32.2		PLAINE DES PALMISTES	RR	L. interrogans
GLM0707	oui	39.27		PLAINE DES PALMISTES	RN	L. interrogans
GLM0710	oui	37.77		PLAINE DES PALMISTES	RN	L. interrogans
GLM0716	oui	30.95		PLAINE DES PALMISTES	RR	L. interrogans
GLM0717	oui	33.55		PLAINE DES PALMISTES	RR	L. interrogans
GLM0725	oui	24.09		COL DE BELLEVUE	RR	L. interrogans
GLM0726	oui	28.89		COL DE BELLEVUE	RR	L. interrogans
GLM0731	oui	29.13		COL DE BELLEVUE	RR	L. interrogans
GLM0746	oui	28.19		GRAND FOND TAKAMAKA	RR	L. interrogans
GLM0747	oui	36.88		GRAND FOND TAKAMAKA	RR	L. interrogans
GLM0748	oui	29.66		GRAND FOND TAKAMAKA	RR	L. interrogans
GLM0750	oui	26.92		GRAND FOND TAKAMAKA	RR	L. interrogans
GLM0757	oui	32.97		GRAND FOND TAKAMAKA	RR	L. interrogans
GLM0758	oui	33.43		GRAND FOND TAKAMAKA	RR	L. interrogans
GLM0759	oui	41.37		GRAND FOND TAKAMAKA	RR	L. interrogans
GLM0761	oui	34.65		GRAND FOND TAKAMAKA	RR	L. interrogans
GLM0764	oui	29.08		GRAND FOND TAKAMAKA	RR	L. interrogans
GLM0766	oui	31.52		GRAND FOND TAKAMAKA	RR	L. interrogans
GLM0768	oui	32.63		GRAND FOND TAKAMAKA	RR	L. interrogans
GLM0775	oui	28.86		SAINT DENIS	RR	L. interrogans
GLM0785	oui	36.81		PLANTATION MELISSA	RR	L. interrogans
GLM0787	oui	37.13		PLANTATION MELISSA	RR	L. interrogans
GLM0793	oui	33.47		PLANTATION MELISSA	RR	L. interrogans
GLM0796	oui	41.36		PLANTATION MELISSA	RR	L. interrogans
GLM0800	oui	26.24		PLANTATION MELISSA	RR	L. interrogans
GLM0801	oui	30.66		PLANTATION MELISSA	RR	L. interrogans
GLM0805	oui	32.46		PLANTATION MELISSA	RR	L. interrogans
GLM0806	oui	35.02		PLANTATION MELISSA	RR	L. interrogans
GLM0809	oui	29.11		PLANTATION MELISSA	RR	L. interrogans
GLM0810	oui	39.77		PLANTATION MELISSA	RR	L. interrogans
GLM0814	oui	33.09		PLANTATION MELISSA	RR	L. interrogans
GLM0817	oui	26.54		PLANTATION MELISSA	RR	L. interrogans
GLM0823	oui	38.57		GRAND ETANG	RN	L. interrogans
GLM0824	oui	29.09		GRAND ETANG	RR	L. interrogans
GLM0825	oui	30.53		GRAND ETANG	RR	L. interrogans
GLM0826	oui	28.75		GRAND ETANG	RR	L. interrogans
GLM0829	oui	34.35		GRAND ETANG	RR	L. interrogans
GLM0832	oui	34.15		GRAND ETANG	RN	L. interrogans
GLM0833	oui	40.19		GRAND ETANG	RN	L. interrogans
GLM0836	oui	31.24		GRAND ETANG	RR	L. interrogans
GLM0837	oui	31.88		GRAND ETANG	RR	L. interrogans
GLM0838	oui	23.96		GRAND ETANG	RR	L. interrogans
GLM0840	oui	34.98		GRAND ETANG	RR	L. interrogans
GLM0845	oui	32.29		GRAND ETANG	RN	L. interrogans
GLM0846	oui	37.38		GRAND ETANG	RR	L. interrogans
GLM0847	oui	27.44		GRAND ETANG	RR	L. interrogans
GLM0849	oui	25.14		GRAND ETANG	RR	L. interrogans
GLM0852	oui	33.18		FORET TAMARIN MAIDO	RN	L. interrogans
GLM0855	oui	33.94		FORET TAMARIN MAIDO	RN	Undetermined
GLM0873	oui	24		BRAS DES CALUMETS	RR	L. interrogans
GLM0875	oui	24.98		BRAS DES CALUMETS	RR	L. interrogans
GLM0876	oui	34.37		BRAS DES CALUMETS	RR	L. interrogans
GLM0881	oui	27.28		BRAS DES CALUMETS	RR	L. interrogans
GLM0882	oui	31.87		BRAS DES CALUMETS	RR	L. interrogans
GLM0893	oui	33.27		BRAS DES CALUMETS	RR	L. interrogans
GLM0900	oui	40.91		BRAS DES CALUMETS	RN	L. interrogans
GLM0901	oui	43.42		BRAS DES CALUMETS	RR	L. interrogans
GLM0913	oui	30.14		ETANG ST PAUL	RR	Undetermined
GLM0914	oui	33.27		ETANG ST PAUL	RR	Undetermined
GLM0915	oui	34.6		ETANG ST PAUL	RR	Undetermined
GLM0922	oui	24.02		ETANG ST PAUL	RR	L. interrogans
GLM0924	oui	25.95		ETANG ST PAUL	RR	L. interrogans
GLM0936	oui	29.08		ETANG ST PAUL	RR	L. interrogans
GLM0939	oui	28.48		ETANG ST PAUL	RR	L. interrogans
GLM0944	oui	23.88		PLAINE DES CAFRES	RR	L. interrogans
GLM0956	oui	26.62		PLAINE DES CAFRES	RR	L. interrogans
GLM0963	oui	30.11		PLAINE DES CAFRES	RN	L. interrogans
GLM0965	oui	22.55		PLAINE DES CAFRES	RR	L. interrogans
GLM0966	oui	22.67		PLAINE DES CAFRES	RR	L. interrogans
GLM0967	oui	39.52		PLAINE DES CAFRES	RR	L. interrogans
